# Supplementary material for: Systems-level analysis of NalD mutation, a recurrent driver of rapid drug resistance in acute Pseudomonas aeruginosa infection
Source: PLoS Comput Biol. 2019 Dec 20;15(12):e1007562. doi: 10.1371/journal.pcbi.1007562 (PMC6944390; doi:10.1371/journal.pcbi.1007562)
Supplement: S1 Data — (XLSX) [file pcbi.1007562.s013.xlsx]

## Sheet: Sheet1
strains	AZTmic(ug/ml)
D+7bld	8
D+7bld	8
D+7bld	8
PA14	1
PA14	2
PA14	1
X9820	15
X9820	15
X9820	15
PA7	1
PA7	4
PA7	8
PA01	4
PA01	2
PA01	2
D+5bld	8
D+5bld	4
D+5bld	4
D-10rsw	4
D-10rsw	4
D-10rsw	4
W36662	4
W36662	4
W36662	4
H279030	12
H279030	15
H279030	12
D-3rsw	4
D-3rsw	8
D-3rsw	8
W70322	8
W70322	12
W70322	12
T523373	2
T523373	2
T523373	2
F30658	12
F30658	8
F30658	8
W91453	12
W91453	8
W91453	8
W25637	8
W25637	8
W25637	8
T38079	15
T38079	15
T38079	15
M55212	12
M55212	12
M55212	8
D-3rsw	8
D-3rsw	4
D-3rsw	8
D+4rsw	4
D+4rsw	4
D+4rsw	4
S86968	2
S86968	2
S86968	2
D+7spt	4
D+7spt	8
D+7spt	4
H47921	4
H47921	4
H47921	4
X78812	4
X78812	4
X78812	2
D+4bld	4
D+4bld	4
D+4bld	4
D+3bld	4
D+3bld	4
D+3bld	4
F5677	4
F5677	4
F5677	4
F9670	8
F9670	4
F9670	4
F23197	8
F23197	4
F23197	8
W60856	4
W60856	8
W60856	8
T6313	1
T6313	15
T6313	15
M37351	0.5
M37351	2
M37351	2
F63912	2
F63912	4
F63912	2
H5708	2
H5708	2
H5708	2
M1608	8
M1608	8
M1608	8
T63266	4
T63266	4
T63266	4
W45909	8
W45909	8
W45909	4
W16407	8
W16407	8
W16407	8
D+7bld	12
D+7bld	12
D+7bld	8
F23197	8
F23197	4
F23197	8
F22031	4
F22031	4
F22031	4
M74707	4
M74707	4
M74707	4
D+7spt	4
D+7spt	4
D+7spt	4
T6313	12
T6313	12
T6313	12
F34365	2
F34365	2
F34365	4
D+5bld	4
D+5bld	4
D+5bld	4
