# Supplementary material for: Systems-level analysis of NalD mutation, a recurrent driver of rapid drug resistance in acute Pseudomonas aeruginosa infection
Source: PLoS Comput Biol. 2019 Dec 20;15(12):e1007562. doi: 10.1371/journal.pcbi.1007562 (PMC6944390; doi:10.1371/journal.pcbi.1007562)
Supplement: S2 Data — (XLSX) [file pcbi.1007562.s014.xlsx]

## Sheet: Sheet1
strain	AZTmic(ug/ml)
nalDdel	8
nalDdel	8
nalDdel	8
PA14	4
PA14	2
PA14	2
D+7bld	15
D+7bld	12
D+7bld	8
nalDdel	15
nalDdel	15
nalDdel	15
4653-14	4
4653-14	4
4653-14	0
PA14	8
PA14	2
PA14	4
D+7bld	15
D+7bld	12
D+7bld	12
nalDdel	8
nalDdel	15
nalDdel	15
4653-14	8
4653-14	8
4653-14	4
PA14	4
PA14	4
PA14	4
D+7bld	12
D+7bld	12
D+7bld	12
nalDsnp	12
nalDsnp	12
nalDsnp	15
nalDsnp5	12
nalDsnp5	8
nalDsnp5	12
PA14	8
PA14	8
PA14	8
nalDsnp	15
nalDsnp	8
nalDsnp	8
nalDsnp5	15
nalDsnp5	8
nalDsnp5	8
PA14	4
PA14	4
PA14	8
nalDsnp	15
nalDsnp	15
nalDsnp	12
nalDsnp5	8
nalDsnp5	15
nalDsnp5	12
PA14	4
PA14	8
PA14	4
4653-14	8
4653-14	15
4653-14	12
PA14	4
PA14	8
PA14	4
D+7bld	12
D+7bld	12
D+7bld	8
nalDdel	12
nalDdel	12
nalDdel	15
4653-14	12
4653-14	8
4653-14	12
PA14	8
PA14	8
PA14	8
D+7bld	15
D+7bld	8
D+7bld	8
nalDdel	15
nalDdel	8
nalDdel	8
4653-14	15
4653-14	8
4653-14	8
PA14	4
PA14	4
PA14	8
D+7bld	12
D+7bld	8
D+7bld	8
nalDdel	15
nalDdel	15
nalDdel	12
4653-14	8
4653-14	15
4653-14	12
PA14	4
PA14	8
PA14	4
D+7bld	12
D+7bld	12
D+7bld	8
nalDsnp	12
nalDsnp	12
nalDsnp	15
PA14	8
PA14	8
PA14	8
nalDsnp	15
nalDsnp	8
nalDsnp	8
PA14	4
PA14	4
PA14	8
nalDsnp	15
nalDsnp	15
nalDsnp	12
PA14	4
PA14	8
PA14	4
