# Supplementary material for: Systems-level analysis of NalD mutation, a recurrent driver of rapid drug resistance in acute Pseudomonas aeruginosa infection
Source: PLoS Comput Biol. 2019 Dec 20;15(12):e1007562. doi: 10.1371/journal.pcbi.1007562 (PMC6944390; doi:10.1371/journal.pcbi.1007562)
Supplement: S3 Data — (XLSX) [file pcbi.1007562.s015.xlsx]

## Sheet: Sheet1
strains	mean_Cipro1_Traw	mean_Gen10_Traw	mean_Azt32_Traw	mean_CAM60_Traw	mean_Amp200_Traw	mean_tet25_Traw	mean_MER10_Traw	mean_FEP30_Traw
X9820	0.93705	0.79611	0.202	0.69995	0	0.59858	2.19675	0.483
T38079	0	0.69708	1.62784	0.20066	0	0.73642	1.8055	1.64425
H27930	0.5155	0.7865	0.774	1.3775	0	0.922	0.852	0.747
T6313	1.53535	1.10724	1.70861	0.41696	0	0.78595	2.349	2.12025
W70322	0.84379	0.4915	0.91911	0.85761	0	0	0.823	0.86625
M55212	0	0	1.569	0	0	0.7745	0.76675	1.84525
D+7bld	0	0	1.2135	0	0	0	0	0
F30658	0	0	1.366	0.818	0	0.7765	0.5175	1.6725
W91453	0	0	1.29588	0.25146	0	0.64627	0.59575	1.61775
W25637	0	0	1.15437	0.553	0	0.47194	0.70475	1.64125
M1608	1.5845	1.737	1.7725	0.2565	0	0.168	1.9225	1.50225
W16407	2.17789	1.17472	1.82743	1.25287	0.1905	1.05771	2.53175	2.1185
D-3rsw	0	0	1.6975	0	0	0	0	0
F23197	1.879	0.828	1.979	1.1655	0	1.065	2.70125	2.01475
W60856	1.42198	0.59728	1.82977	0.55162	0	0.67495	2.06675	2.06375
W45909	2.38474	0.88792	1.83541	1.0909	0.3183	0.82041	2.63875	1.971
F9670	0	0.783	1.9085	1.258	0	0.7545	2.13825	1.75275
D+5bld	0	0	1.635	0	0	0	0	0
D+7spt	0	0	1.772	0	0	0	0	0
PA7	0	0.013	0.96097	0.013	0.0065	0.37175	1.981	0.507625
D-10rsw	0	0	1.572	0	0	0	0	0
W36662	0	0.58478	2.33735	0	0.49046	0.67074	1.58775	2.132
D+4rsw	0	0	1.695	0	0	0	0	0
H47921	2.475	1.14	2.113	1.3255	0.0915	0.863	2.725	2.099
D+4bld	0	0	1.696	0	0	0	0	0
D+3bld	0	0	1.7205	0	0	0	0	0
F5677	0.0175	0.5725	1.4915	0.942	0	0.6305	2.576	0.84475
T63266	2.10206	0.84327	1.06059	0.3625	0	0.301	2.025	0.8345
F22031	1.5175	0.6385	2.1405	1.5705	0.598	1.209	1.7465	2.30575
M74707	0.28254	0.46054	1.80022	0.58516	0	0.784827	2.91463	2.11975
X78812	0.72392	1.00403	2.19641	4.9929	0.25333	0.85235	2.8245	1.62175
PAO1	1.972	1.04075	2.19425	1.43125	0.29475	0.82475	2.8339	2.0707
F63912	1.653	0.908	1.7455	0.265	0	0.018	2.1235	1.97675
F34365	2.015	0.8105	2.091	1.702	0	1.23	2.647	2.04525
T52373	0.64498	1.17523	2.1044	0	0.4665	0.81406	2.23625	2.0615
S86968	1.3407	0	2.29073	0.8654	0	0.5423	1.2525	1.5765
H5708	1.82	0.5785	1.8445	0.672	0	0	2.7395	1.95275
M37351	1.578	0.8075	1.8755	0.8915	0	0.377	2.15575	1.67825
PA14	2.06659	1.51783	2.11958	1.18952	0.1835	1.24618	2.8273	2.1372
RMI	1.75594	1.12609	2.82769	1.59177	1.4526	1.44505	2.8725	2.07125
