# Supplementary material for: Systems-level analysis of NalD mutation, a recurrent driver of rapid drug resistance in acute Pseudomonas aeruginosa infection
Source: PLoS Comput Biol. 2019 Dec 20;15(12):e1007562. doi: 10.1371/journal.pcbi.1007562 (PMC6944390; doi:10.1371/journal.pcbi.1007562)
Supplement: S4 Data — (XLSX) [file pcbi.1007562.s016.xlsx]

## Sheet: Sheet1
genes	MSK15	MSK15azt2	MSK15azt4	MSK2azt2	COGid	KEGGid	func	FunCOG
287.3994.peg.2103	0.805378	1.82034	1.89044	1.72851	J	K03812	During stationary phase, converts 70S ribosomes to an inactive dimeric form (100S ribosomes) (By similarity)	Translation
287.3994.peg.491	0.995925	0.851233	0.928812	-0.276016	V	K03296,K18095,K18138,K18296	Resistance protein	unknown
287.3994.peg.492	1.21149	1.05857	1.13247	-0.180533	M	K08721,K18139,K18300,K18308	RND efflux system, outer membrane lipoprotein	Cell wall/membrane/envelop biogenesis
287.3994.peg.2944	-1.69683	-2.6795	-2.65705	-0.0674552	S		Protein of unknown function (DUF2958)	unknown
287.3994.peg.736	0.218358	-1.06875	-1.74249	-1.68467	C	K13628,K15724	Required for insertion of 4Fe-4S clusters for at least IspG (By similarity)	Energy production and conversion
287.3994.peg.4878	0.0536287	0.722519	0.428243	0.565401	E	K00128,K06447	Catalyzes the NAD-dependent reduction of succinylglutamate semialdehyde into succinylglutamate (By similarity)	transport and metabolism
287.3994.peg.693	-0.24533	-0.769417	-1.47818	-0.849713	S	K06903	Baseplate Assembly protein	unknown
287.3994.peg.3118	0.160661	0.849189	0.699159	0.713046	L	K19130	CRISPR-associated protein, Csy4 family	Replication and repair
287.3994.peg.3618	0.0740205	1.21615	2.13328	1.70407	C	K00019,K00046	Dehydrogenase	Energy production and conversion
287.3994.peg.3622	0.149186	1.20044	2.44216	2.14701	I	K01028	CoA-transferase subunit A	metabolism
287.3994.peg.5313	-0.241557	-0.648209	-0.11393	0.00283288	J		30S ribosomal protein S9	Translation
287.3994.peg.3612	-0.0106982	0.877397	0.560151	0.169683	Q	K00451	Homogentisate 1,2-dioxygenase (EC 1.13.11.5)	Secondary Structure
287.3994.peg.749	-0.359221	-0.91591	-0.639008	-0.54632	J	K02935	Seems to be the binding site for several of the factors involved in protein synthesis and appears to be essential for accurate translation (By similarity)	Translation
287.3994.peg.1445	-0.208392	-0.7864	-0.500859	-0.42074	L	K03470	Endonuclease that specifically degrades the RNA of RNA- DNA hybrids (By similarity)	Replication and repair
287.3994.peg.1342	-0.162927	-0.808079	-0.939487	-0.890912	J	K02884	This protein is located at the 30S-50S ribosomal subunit interface and may play a role in the structure and function of the aminoacyl-tRNA binding site (By similarity)	Translation
287.3994.peg.3636	0.099632	0.786437	0.399923	0.241384	NA	NA	NA	unknown
287.3994.peg.1697	-0.11332	-0.94343	-0.22166	-0.207755	V	K01992	ABC-2 type transporter	unknown
287.3994.peg.2056	0.328877	0.986122	0.780516	0.699092	K	K03497	nuclease	Transcription
287.3994.peg.2656	0.137991	1.1704	1.10736	0.842199				unknown
287.3994.peg.3176	0.247553	1.15601	1.07534	0.949778	M	K11904	Rhs element vgr protein	Cell wall/membrane/envelop biogenesis
287.3994.peg.5981	-0.206324	-0.631585	-0.437547	-0.289735	J	K02909	Binds the 23S rRNA (By similarity)	Translation
287.3994.peg.704	-0.282919	-0.781653	-1.56465	-0.960525	S	K06905	Late control D family protein	unknown
287.3994.peg.1860	0.313711	1.05753	0.70511	0.522422	P	K02055	ABC transporter periplasmic	transport and metabolism
287.3994.peg.962	0.105778	1.04902	0.870819	0.631542	C	K00128,K00146	dehydrogenase	Energy production and conversion
287.3994.rna.26	0.529174	0.890174	0.520345	0.105382	NA	NA	NA	unknown
287.3994.peg.3496	0.323935	1.08373	1.28866	0.789733	NA	NA	NA	unknown
287.3994.peg.1537	-0.181291	-0.978601	-1.27592	-1.07039	M	K12962	Translocates 4-amino-4-deoxy-L-arabinose- phosphoundecaprenol (alpha-L-Ara4N-phosphoundecaprenol) from the cytoplasmic to the periplasmic side of the inner membrane (By similarity)	Cell wall/membrane/envelop biogenesis
287.3994.peg.4867	-0.434497	-1.07487	-1.48141	-1.15918	S		Protein of unknown function (DUF754)	unknown
287.3994.peg.716	-0.268937	-0.727952	-1.43918	-0.846058	S		host specificity protein	unknown
287.3994.peg.191	0.035223	1.25621	0.856544	0.388081	N, T	K03411	Probably deamidates glutamine residues to glutamate on methyl-accepting chemotaxis receptors (MCPs), playing an important role in chemotaxis (By similarity)	Cell motility, Signal Transduction
287.3994.peg.3125	0.323799	0.823257	0.844173	0.616109	NA	NA	NA	unknown
287.3994.peg.3494	-0.0721845	0.728708	0.669736	0.655557	E	K00060,K18369	l-threonine 3-dehydrogenase	transport and metabolism
287.3994.peg.3500	0.114025	1.18094	1.30053	0.936112	S		UPF0317 protein	unknown
287.3994.peg.3608	0.143385	1.01491	0.688887	0.447303	I	K01692,K01715,K13766	enoyl-CoA hydratase isomerase	metabolism
287.3994.peg.4184	0.135775	0.72361	0.481186	0.468176	C	K01681	aconitate hydratase	Energy production and conversion
287.3994.peg.57	0.140227	0.948354	0.993378	0.631293	NA	NA	NA	unknown
287.3994.peg.5459	-0.240131	-0.733607	-0.769004	-0.588211	O	K03772,K03773	Peptidyl-prolyl cis-trans isomerase	protein modification and process
287.3994.peg.355	0.238449	0.88464	0.465449	0.277404	S	K07132	Bacterial TniB protein	unknown
287.3994.peg.4482	-0.223236	-0.984079	-0.990041	-0.882773	H	K02224	Responsible for the amidation of carboxylic groups at position A and C of either cobyrinic acid or hydrogenobrynic acid. NH(2) groups are provided by glutamine, and one molecule of ATP is hydrogenolyzed for each amidation (By similarity)	metabolism
287.3994.peg.5258	0.0310514	1.01099	0.927218	0.857939	NA	NA	NA	unknown
287.3994.peg.5040	0.283283	1.12015	0.668354	0.451364	I	K00020,K00042,K08318,K19711	3-hydroxyisobutyrate dehydrogenase	metabolism
287.3994.peg.2732	0.190892	0.999483	0.716425	0.465042	O	K00685	May conjugate Arg from its aminoacyl-tRNA to the N- termini of proteins containing an N-terminal aspartate or glutamate	protein modification and process
287.3994.peg.5036	0.384819	0.861	0.697151	0.640544	C	K00140	Methylmalonate-semialdehyde dehydrogenase	Energy production and conversion
287.3994.peg.5455	-0.276584	-0.804144	-0.667579	-0.568472	J	K02888	This protein binds to 23S rRNA in the presence of protein L20 (By similarity)	Translation
287.3994.peg.6520	-0.250144	-1.03659	-1.49319	-1.55683	J	K02839	peptide Chain Release factor	Translation
287.3994.peg.3617	-7.54806e-05	1.24847	1.55309	1.33807	E, G	K03299	Citrate transporter	transport and metabolism
287.3994.peg.122	0.481677	1.08867	0.595854	0.561909	S		Protein of unknown function (DUF2909)	unknown
287.3994.peg.3124	0.367833	0.993648	1.14984	0.807871	NA	NA	NA	unknown
287.3994.peg.4994	0.271025	1.08219	0.879092	0.703649	M		membrane carboxypeptidase (penicillin-binding protein)	Cell wall/membrane/envelop biogenesis
287.3994.peg.1431	-0.353316	-0.827609	-0.438728	-0.364592	J	K02967	30S ribosomal protein S2	Translation
287.3994.peg.2041	0.171193	0.708264	0.54493	0.575467	E	K15371	Dehydrogenase	transport and metabolism
287.3994.peg.52	-0.626496	-0.910667	-0.3674	-0.204267	M		Curli production assembly transport component CsgG	Cell wall/membrane/envelop biogenesis
287.3994.peg.2981	0.0153981	1.13758	0.758371	0.719138	S		Dehydrogenase	unknown
287.3994.peg.4507	0.118312	1.06325	0.905642	0.719066	Q	K01406	serralysin (EC 3.4.24.40)	Secondary Structure
287.3994.peg.5037	0.13467	0.925329	0.6683	0.410809	I	K00248,K00249	acyl-CoA dehydrogenase	metabolism
287.3994.peg.1184	-0.578266	-1.25208	-1.15604	-1.01463	H	K03639	Catalyzes, together with MoaC, the conversion of 5'-GTP to cyclic pyranopterin monophosphate (cPMP or molybdopterin precursor Z) (By similarity)	metabolism
287.3994.peg.1734	0.154109	1.13493	0.680072	0.198582	E	K01999	ABC branched chain amino acid family transporter, periplasmic ligand binding protein	transport and metabolism
287.3994.peg.5108	0.670883	0.892465	0.466205	0.427642	S		Protein of unknown function (DUF2845)	unknown
287.3994.peg.3363	0.0999261	1.18119	1.00366	0.781677	L		Phage integrase	Replication and repair
287.3994.peg.5656	-0.219691	-0.844252	-0.627753	-0.377514	J	K02956	One of the primary rRNA binding proteins, it binds directly to 16S rRNA where it helps nucleate assembly of the platform of the 30S subunit by binding and bridging several RNA helices of the 16S rRNA (By similarity)	Translation
287.3994.peg.3311	0.00183884	1.17484	0.723427	0.546899	C	K00161,K00166	E1 component, alpha subunit	Energy production and conversion
287.3994.peg.5852	0.124859	1.20138	0.991617	0.804617	T		GGDEF domain	Signal Transduction
287.3994.peg.3794	0.203536	1.25592	0.94011	0.743221	S		Protein of unknown function (DUF2970)	unknown
287.3994.peg.4475	-0.0620675	-1.19698	-1.04575	-1.00703	G	K02226,K15634	phosphoglycerate mutase	transport and metabolism
287.3994.peg.554	0.146849	1.22728	0.805748	0.717469	E	K03567	ACT domain-containing protein	transport and metabolism
287.3994.peg.1016	0.145352	1.1521	0.545842	0.467317	C	K00128,K00138	dehydrogenase	Energy production and conversion
287.3994.peg.346	0.0459807	0.818677	0.493702	0.469451	E	K00822,K00833,K12256	Aminotransferase	transport and metabolism
287.3994.peg.4476	-0.425874	-1.03504	-1.29529	-1.32339	H	K00768	Catalyzes the synthesis of alpha-ribazole-5'-phosphate from nicotinate mononucleotide (NAMN) and 5,6- dimethylbenzimidazole (DMB) (By similarity)	metabolism
287.3994.peg.1128	0.0790842	1.07168	0.859344	0.648121	S		Protein of unknown function (DUF1302)	unknown
287.3994.peg.1377	0.018538	1.19041	0.735679	0.261898	E	K00108	Oxidoreductase	transport and metabolism
287.3994.peg.2980	0.177452	1.0214	0.611589	0.460672	I	K01895	synthetase	metabolism
287.3994.peg.4877	0.163856	0.903717	0.551873	0.620855	E	K01484	Catalyzes the hydrolysis of N(2)-succinylarginine into N(2)-succinylornithine, ammonia and CO(2) (By similarity)	transport and metabolism
287.3994.peg.517	0.232157	1.16987	0.648825	0.528237	O	K07403	nodulation efficiency protein NfeD	protein modification and process
287.3994.peg.1446	-0.333346	-0.844303	-0.409794	-0.396608	E	K03310	amino acid carrier protein	transport and metabolism
287.3994.peg.2907	0.137603	1.22492	0.978528	0.716	T	K19623	response regulator	Signal Transduction
287.3994.peg.3168	0.757297	1.06588	1.2742	1.01655	NA	NA	NA	unknown
287.3994.peg.564	-0.392201	-1.36192	-1.55479	-1.43314	I	K01959,K01961	acetyl-CoA carboxylase biotin carboxylase	metabolism
287.3994.peg.5570	-0.510156	-1.07434	-0.638393	-0.552058	J	K02897	This is one of the proteins that binds to the 5S RNA in the ribosome where it forms part of the central protuberance (By similarity)	Translation
287.3994.peg.4582	0.242075	1.26486	1.04797	0.747605	C	K00123,K00367,K02567	Catalytic subunit of the periplasmic nitrate reductase (NAP). Only expressed at high levels during aerobic growth. NapAB complex receives electrons from the membrane-anchored tetraheme protein NapC, thus allowing electron flow between membrane and periplasm. Essential function for nitrate assimilation and may have a role in anaerobic metabolism (By similarity)	Energy production and conversion
287.3994.peg.3309	0.0668108	1.28133	0.723734	0.541217	I	K00627,K00658,K09699	catalytic domain of components of various dehydrogenase complexes	metabolism
287.3994.peg.1133	0.226958	0.907905	0.452611	0.41733	T	K07175	PhoH family	Signal Transduction
287.3994.peg.1399	0.188421	1.29032	0.884224	0.445265				unknown
287.3994.peg.194	0.153526	1.41792	1.20961	0.959571	N, T	K03408	Chemotaxis protein cheW	Cell motility, Signal Transduction
287.3994.peg.2354	0.521761	0.855071	0.679744	0.287302	K		transcriptional Regulator LysR family	Transcription
287.3994.peg.4478	-0.246431	-1.13687	-1.32366	-1.08778	H	K02232	Catalyzes amidations at positions B, D, E, and G on adenosylcobyrinic A,C-diamide. NH(2) groups are provided by glutamine, and one molecule of ATP is hydrogenolyzed for each amidation (By similarity)	metabolism
287.3994.peg.5475	0.279453	1.01926	0.970563	1.00694	P	K00428	peroxidase	transport and metabolism
287.3994.peg.5537	0.372143	1.20928	0.797753	0.367298	NA	NA	NA	unknown
287.3994.peg.1679	0.167951	1.37634	1.29128	0.960847	C	K00161,K00166	E1 component, alpha subunit	Energy production and conversion
287.3994.peg.3090	0.261285	1.31272	1.26667	0.726069	E	K02437	The glycine cleavage system catalyzes the degradation of glycine. The H protein shuttles the methylamine group of glycine from the P protein to the T protein (By similarity)	transport and metabolism
287.3994.peg.563	-0.347207	-1.33152	-1.55525	-1.34644	I	K02160,K07160	biotin lipoyl attachment domain-containing protein	metabolism
287.3994.peg.3361	0.186987	1.35236	1.06374	0.991397	S		Integrase	unknown
287.3994.peg.192	0.112875	1.46746	1.27415	0.972463	N, T	K00575	Methylation of the membrane-bound methyl-accepting chemotaxis proteins (MCP) to form gamma-glutamyl methyl ester residues in MCP (By similarity)	Cell motility, Signal Transduction
287.3994.peg.196	0.144118	1.38184	1.18746	0.815325	T	K03413	response regulator	Signal Transduction
287.3994.peg.784	0.0989515	1.0215	0.78983	0.754914	P	K03781	catalase	transport and metabolism
287.3994.peg.146	0.312228	1.20474	0.73775	0.567821	E	K00822,K00833,K12256	Beta alanine-pyruvate transaminase	transport and metabolism
287.3994.peg.3310	0.140854	1.32113	0.740758	0.610495	C	K00162,K00167,K09699	dehydrogenase, E1 component	Energy production and conversion
287.3994.peg.3186	0.234285	1.54392	1.25972	1.13735	S	K11901	type VI secretion protein	unknown
287.3994.peg.4579	0.332757	1.43769	1.36132	1.08116	C	K02571	Periplasmic nitrate reductase	Energy production and conversion
287.3994.peg.3610	0.157363	1.25081	0.709385	0.570479	I	K01640,K02594	Hydroxymethylglutaryl-CoA lyase	metabolism
287.3994.peg.3619	0.0340173	1.48796	1.38826	1.19961	I	K02106	fatty acid transporter	metabolism
287.3994.peg.1732	0.257099	1.18023	0.934057	0.677037	S	K01426	Also exhibits in vitro acyl transferase activity, transferring the acyl moiety of short-chain amides to hydroxylamine to form hydroxamates (By similarity)	unknown
287.3994.peg.526	0.227847	1.39023	1.36013	1.19134	NA	NA	NA	unknown
287.3994.peg.5454	-0.331451	-0.947797	-0.806949	-0.630081	J	K02899	50S ribosomal protein L27	Translation
287.3994.peg.4188	-0.153524	1.37304	1.79368	1.34671	NA	NA	NA	unknown
287.3994.peg.513	0.182447	1.4099	2.31072	2.06832	I	K00252	Dehydrogenase	metabolism
287.3994.peg.661	0.127484	1.22028	0.873408	0.643236	S	K09786	UPF0229 protein	unknown
287.3994.peg.195	0.356283	1.46029	1.26359	1.01345	T	K03407	Histidine kinase	Signal Transduction
287.3994.peg.1363	0.185883	1.39186	0.91465	0.750949	C	K00219,K00354,K10680	Nadh flavin oxidoreductase nadh oxidase	Energy production and conversion
287.3994.peg.2552	-0.263658	1.57753	1.71934	1.67335	NA	NA	NA	unknown
287.3994.peg.3609	0.108413	1.33918	0.802198	0.671645	I	K01965,K01968,K13777	carboxylase	metabolism
287.3994.peg.3119	0.188467	1.08267	0.996288	0.938183	L	K19129	CRISPR-associated protein, Csy3 family	Replication and repair
287.3994.peg.3308	0.139686	1.45434	0.869945	0.686627	C	K00382	The branched-chain alpha-keto dehydrogenase complex catalyzes the overall conversion of alpha-keto acids to acyl-CoA and CO(2). It contains multiple copies of 3 enzymatic components branched-chain alpha-keto acid decarboxylase (E1), lipoamide acyltransferase (E2) and lipoamide dehydrogenase (E3)	Energy production and conversion
287.3994.peg.4580	-0.0457588	1.58327	1.35662	1.03952	C	K02572	ferredoxin-type protein NapF	Energy production and conversion
287.3994.peg.1645	0.416025	1.58404	1.49179	1.21682	NA	NA	NA	unknown
287.3994.peg.1733	0.344639	1.45572	1.03162	0.43208	O		C-terminal, D2-small domain, of ClpB protein	protein modification and process
287.3994.peg.3362	0.237715	1.48644	1.40779	1.33838	L		Phage integrase	Replication and repair
287.3994.peg.3795	0.727353	1.62972	1.31973	0.877347	NA	NA	NA	unknown
287.3994.peg.1678	0.262798	1.62879	1.48758	1.20874	E	K00263,K00270,K00271	Dehydrogenase	transport and metabolism
287.3994.peg.2982	0.30431	1.61208	1.19078	1.0446	I	K00626	Catalyzes the final step of fatty acid oxidation in which acetyl-CoA is released and the CoA ester of a fatty acid two carbons shorter is formed (By similarity)	metabolism
287.3994.peg.3502	0.273838	1.7545	1.70385	1.02413	NA	NA	NA	unknown
287.3994.peg.662	0.265977	1.36862	1.13164	0.995109	T	K07180	Serine protein kinase	Signal Transduction
287.3994.peg.1680	0.257743	1.81417	1.56699	1.34796	C	K00162,K00167	dehydrogenase, E1 component	Energy production and conversion
287.3994.peg.6396	0.0972395	1.83406	1.30367	1.28038	S	K11477	Glcg protein	unknown
287.3994.peg.193	0.385242	1.65626	1.50301	1.1548	N, T	K03406,K03776,K05874,K05875,K05876,K05877	methyl-accepting chemotaxis	Cell motility, Signal Transduction
287.3994.peg.5039	0.339808	1.46308	1.09853	0.768877	I		Enoyl-CoA hydratase	metabolism
287.3994.peg.5499	0.279495	1.46013	1.13923	0.95117	S		Protein of unknown function (DUF3015)	unknown
287.3994.peg.5038	0.274381	1.3764	0.758575	0.573726	I	K01715	Enoyl-CoA hydratase	metabolism
287.3994.peg.6397	0.338144	1.88558	1.73502	1.54839	C	K00113,K06911,K11473,K18928	dehydrogenase subunit C	Energy production and conversion
287.3994.peg.3620	0.194061	1.79423	1.70872	1.47802	I	K00626	Catalyzes the final step of fatty acid oxidation in which acetyl-CoA is released and the CoA ester of a fatty acid two carbons shorter is formed (By similarity)	metabolism
287.3994.peg.4733	0.590971	1.76265	1.54401	1.15114	M	K03286,K03640,K16191	OmpA MotB domain-containing protein	Cell wall/membrane/envelop biogenesis
287.3994.peg.1129	0.342466	1.62137	1.16513	0.811733	S		Protein of unknown function (DUF1329)	unknown
287.3994.peg.660	0.301	1.40766	1.05785	0.818807	S	K06415	SpoVR family	unknown
287.3994.peg.2983	0.231525	1.71648	1.29137	1.09622	I	K00248,K09478	acyl-CoA dehydrogenase	metabolism
287.3994.peg.527	0.117248	1.78514	1.45501	1.18075	O	K03696	K03696 ATP-dependent Clp protease ATP-binding subunit ClpC	protein modification and process
287.3994.peg.1523	0.243474	2.01894	1.54996	1.05962	C	K00140	Methylmalonate-semialdehyde dehydrogenase	Energy production and conversion
287.3994.peg.6399	0.372789	2.11975	1.94806	1.58758	C	K00102,K00104	FAD linked oxidase	Energy production and conversion
287.3994.peg.1788	0.148494	0.982973	0.775285	0.529465	T		Diguanylate cyclase phosphodiesterase	Signal Transduction
287.3994.peg.717	-0.0301236	-0.257583	-0.567174	-0.36042				unknown
287.3994.peg.4204	0.0429649	0.624911	0.546932	0.426009	K	K01420	Fumarate nitrate reduction transcriptional regulator	Transcription
287.3994.peg.590	0.277394	0.00330858	-1.03514	-0.866691	C	K08738	cytochrome	Energy production and conversion
287.3994.peg.1512	0.203994	-0.359221	-0.906612	-0.642185	S	K06998	phenazine biosynthesis protein, PhzF family	unknown
287.3994.peg.3933	0.0977159	0.308907	0.719516	0.470379	L		Integrase	Replication and repair
287.3994.peg.114	-0.258268	-0.484952	-0.637961	-0.456965	P	K01673	carbonic anhydrase	transport and metabolism
287.3994.peg.933	-0.0974507	0.842997	0.83551	0.614665	E	K00108	Can catalyze the oxidation of choline to betaine aldehyde and betaine aldehyde to glycine betaine (By similarity)	transport and metabolism
287.3994.peg.5063	-0.204058	-0.2543	-0.786079	-0.557901	S		small terminase subunit	unknown
287.3994.peg.3058	-0.253682	-0.36629	-0.767189	-0.747433	C	K19713	cytochrome C	Energy production and conversion
287.3994.peg.5228	-0.355491	0.916693	0.866379	0.796698	C		beta-lactamase domain protein	Energy production and conversion
287.3994.peg.4397	0.224516	0.9279	1.13058	0.625406	S	K04750	glyoxalase bleomycin resistance protein dioxygenase	unknown
287.3994.peg.6551	-0.112868	-0.171541	-0.665894	-0.805375	P	K02074,K09817	Part of the ABC transporter complex ZnuABC involved in zinc import. Responsible for energy coupling to the transport system (By similarity)	transport and metabolism
287.3994.peg.5699	0.056139	-0.065035	-0.624459	-0.58999	S		transporter	unknown
287.3994.peg.5938	-0.212302	-0.723624	-0.675718	-0.424159	M	K02848	lipopolysaccharide	Cell wall/membrane/envelop biogenesis
287.3994.peg.83	-0.519938	-0.495951	-0.854506	-0.67739	V	K02003	ABC transporter, (ATP-binding protein)	unknown
287.3994.peg.2880	-0.186056	0.646688	0.699016	0.673175	K	K18476	Tetracyclin repressor, C-terminal all-alpha domain	Transcription
287.3994.peg.2212	-0.0386596	-0.577625	-0.733093	-0.683872	S		cobalt transporter, subunit CbtA	unknown
287.3994.peg.4379	-0.0415275	0.533059	0.530968	0.499901	S	K06871	Radical SAM superfamily	unknown
287.3994.peg.4191	-0.101323	0.576384	0.656808	0.545283	C	K00407	cytochrome C oxidase	Energy production and conversion
287.3994.peg.5729	-0.0488119	-0.459692	-0.644811	-0.477544	C	K00123,K00367,K02567	formate dehydrogenase, alpha subunit	Energy production and conversion
287.3994.peg.6563	-0.24985	-0.457146	-0.686139	-0.699699	T	K08475,K10125,K14986,K17060	Histidine kinase	Signal Transduction
287.3994.peg.1509	0.133614	-0.328731	-0.998463	-0.0649274	G	K02440	glycerol uptake facilitator protein	transport and metabolism
287.3994.peg.2283	-0.197829	-0.860382	-0.767065	-0.695409	K		LysR family transcriptional regulator	Transcription
287.3994.peg.3545	0.159771	0.491497	0.590319	0.46736	J	K02355	Catalyzes the GTP-dependent ribosomal translocation step during translation elongation. During this step, the ribosome changes from the pre-translocational (PRE) to the post- translocational (POST) state as the newly formed A-site-bound peptidyl-tRNA and P-site-bound deacylated tRNA move to the P and E sites, respectively. Catalyzes the coordinated movement of the two tRNA molecules, the mRNA and…	Translation
287.3994.peg.1540	-0.139801	-0.676985	-0.730751	-0.606928	G, J, M	K01710,K01784,K10011	Bifunctional enzyme that catalyzes the oxidative decarboxylation of UDP-glucuronic acid (UDP-GlcUA) to UDP-4-keto- arabinose (UDP-Ara4O) and the addition of a formyl group to UDP-4- amino-4-deoxy-L-arabinose (UDP-L-Ara4N) to form UDP-L-4-formamido- arabinose (UDP-L-Ara4FN). The modified arabinose is attached to lipid A and is required for resistance to polymyxin and cationic antimicrobial peptide…	transport and metabolism, Translation, Cell wall/membrane/envelop biogenesis
287.3994.peg.3184	0.106975	0.956564	1.15845	1.07808	S	K11903	Protein of unknown function (DUF796)	unknown
287.3994.peg.1986	0.0118492	-0.24419	-0.702281	-0.684955	E	K01703	Catalyzes the isomerization between 2-isopropylmalate and 3-isopropylmalate, via the formation of 2-isopropylmaleate (By similarity)	transport and metabolism
287.3994.peg.3508	0.00676821	1.05751	1.0593	0.676461	S		Membrane	unknown
287.3994.peg.3879	0.307537	0.617338	0.674913	0.647556	L	K07496	Transposase	Replication and repair
287.3994.peg.3990	-0.186062	0.805114	0.7933	0.862892	S		Appr-1-p processing domain protein	unknown
287.3994.peg.5698	-0.110251	-0.827782	-0.744812	-0.502184	NA	NA	NA	unknown
287.3994.rna.27	0.420226	0.419861	0.948159	0.709751	NA	NA	NA	unknown
287.3994.peg.1534	-0.0102568	-0.276902	-0.588486	-0.434039	G		PTS System	transport and metabolism
287.3994.peg.3306	-0.0828869	-0.879597	-0.773372	-0.779231	E	K03310	amino acid carrier protein	transport and metabolism
287.3994.peg.2787	-0.626111	-1.07457	-1.14075	0.295986	K		LysR substrate binding domain	Transcription
287.3994.peg.1269	0.376551	0.657107	0.678306	0.530621	P	K02014	receptor	transport and metabolism
287.3994.peg.1647	0.0430713	0.459923	1.19691	0.624078	P	K02051,K15553	ABC transporter	transport and metabolism
287.3994.peg.3334	0.137281	0.802885	0.999872	0.762469	NA	NA	NA	unknown
287.3994.peg.4202	-0.258795	0.631351	0.720569	0.667014	H	K00228,K02495	coproporphyrinogen III oxidase	metabolism
287.3994.peg.2575	0.0823537	0.725153	0.896326	0.749469	NA	NA	NA	unknown
287.3994.peg.4903	0.336547	1.00694	1.22258	0.774732	NA	NA	NA	unknown
287.3994.peg.6616	-0.213205	-0.677519	-0.653484	-0.509556	K	K03497	Partitioning protein	Transcription
287.3994.peg.5692	-0.0667224	-0.59978	-0.734692	-0.585276	T	K02484,K07645	Histidine kinase	Signal Transduction
287.3994.peg.1681	0.118291	0.861734	1.16932	0.986972	C	K00627,K00658,K09699	branched-chain alpha-keto acid dehydrogenase subunit E2	Energy production and conversion
287.3994.peg.5931	-0.112244	-0.576342	-0.596832	-0.485486	S		LmbE family	unknown
287.3994.peg.2694	-0.135225	-0.383872	-0.530057	-0.45013	T	K02660,K03406,K05875,K13487	methyl-accepting chemotaxis	Signal Transduction
287.3994.peg.4381	-0.232843	0.596921	0.532448	0.451654	NA	NA	NA	unknown
287.3994.peg.3104	0.292817	0.634126	0.949043	0.76931	NA	NA	NA	unknown
287.3994.peg.5404	-0.0231555	0.386381	0.878817	0.88813	NA	NA	NA	unknown
287.3994.peg.6248	-0.147246	0.292277	0.879203	0.420709	NA	NA	NA	unknown
287.3994.peg.1569	0.200479	-0.0746452	-0.671518	-0.493069	N		sodium-type flagellar protein motY	Cell motility
287.3994.peg.1515	-0.0801803	0.574288	0.73924	0.685169	NA	NA	NA	unknown
287.3994.peg.3443	0.22097	0.697229	0.927652	0.693148	G	K00703	Synthesizes alpha-1,4-glucan chains using ADP-glucose (By similarity)	transport and metabolism
287.3994.peg.4968	-0.137065	-0.459592	-0.875194	-0.48546				unknown
287.3994.peg.2258	-0.0334318	-0.728627	-0.82626	-0.461682	H	K02190,K03394,K13540	Precorrin-2 C(20)-methyltransferase	metabolism
287.3994.peg.3536	-0.165469	0.94021	0.945256	0.713876	E	K07130	Catalyzes the hydrolysis of N-formyl-L-kynurenine to L- kynurenine, the second step in the kynurenine pathway of tryptophan degradation (By similarity)	transport and metabolism
287.3994.peg.1842	-0.237571	-0.447006	-0.750939	-0.559436	K	K03704	Cold shock protein	Transcription
287.3994.peg.1535	-0.0899079	-0.564941	-0.726773	-0.597694	M	K00012	UDP-glucose 6-dehydrogenase	Cell wall/membrane/envelop biogenesis
287.3994.peg.3906	0.0262815	-0.0811252	-0.567812	-0.213112	NA	NA	NA	unknown
287.3994.peg.5628	0.0262318	0.219501	0.609172	0.445378	E	K10206,K14261	Aminotransferase	transport and metabolism
287.3994.peg.4941	-0.127674	-0.0254758	-0.776698	-0.240408	K	K16137	Transcriptional regulator	Transcription
287.3994.peg.1504	0.395938	0.743947	1.11009	0.759126	S	K02442	membrAne	unknown
287.3994.peg.3544	0.0258183	0.99144	0.865455	0.627547	T		Histidine kinase	Signal Transduction
287.3994.peg.4457	0.155014	-0.537105	-0.693221	-0.685957	P	K16264	cation diffusion facilitator family transporter	transport and metabolism
287.3994.peg.2353	-0.437984	-0.50491	-0.689864	-0.0359694	NA	NA	NA	unknown
287.3994.peg.5476	0.113629	0.645824	0.816187	0.664801	E	K00261,K00262	Glutamate dehydrogenase	transport and metabolism
287.3994.peg.1571	-0.066278	-0.282239	-0.631728	-0.591854	C	K01759	Lactoylglutathione lyase (EC 4.4.1.5)	Energy production and conversion
287.3994.peg.572	0.283129	-0.530011	-0.755027	-0.676629	S		Alpha beta hydrolase	unknown
287.3994.peg.908	-0.0361735	0.454029	1.20904	1.01624	Q	K05921	4-hydroxyphenylacetate degradation	Secondary Structure
287.3994.peg.3484	-0.0459347	0.630265	0.671007	0.656405	S	K07345	Fimbrial protein	unknown
287.3994.peg.570	0.0348211	-0.895273	-0.900971	-0.894433	H	K01012	Catalyzes the conversion of dethiobiotin (DTB) to biotin by the insertion of a sulfur atom into dethiobiotin via a radical- based mechanism (By similarity)	metabolism
287.3994.peg.1651	0.0439136	0.631953	1.0785	0.840837	P	K02051,K15553	(ABC) transporter	transport and metabolism
287.3994.peg.1646	-0.0120729	0.209694	0.918749	0.813749	O	K03386	Peroxiredoxin	protein modification and process
287.3994.peg.1521	-0.310869	0.835487	0.909178	0.813168	NA	NA	NA	unknown
287.3994.peg.6181	0.119753	-0.602524	-0.728321	-0.780147	P	K01082	3'(2'),5'-bisphosphate nucleotidase	transport and metabolism
287.3994.peg.3943	0.239694	0.479401	0.741522	0.633534	NA	NA	NA	unknown
287.3994.peg.5069	-0.264045	-0.447786	-1.06141	-0.889716	S		Protein of unknown function (DUF3380)	unknown
287.3994.peg.6249	-0.115189	-0.394957	-0.539474	-0.500982	O	K03671	Thioredoxin	protein modification and process
287.3994.peg.82	-0.604157	-0.695224	-0.938575	-0.486897	V		ABC transporter (permease)	unknown
287.3994.peg.5967	-0.118347	-0.499604	-0.613312	-0.456329	E	K00266,K17722	Glutamate synthase	transport and metabolism
287.3994.peg.1140	0.033971	-0.811634	-1.02266	-0.889581	O		Peptidase U32	protein modification and process
287.3994.peg.1183	-0.533303	-1.11678	-1.21347	-1.12913	O	K03769,K03770,K03771	Peptidyl-prolyl cis-trans isomerase	protein modification and process
287.3994.peg.1930	0.0146395	-0.605538	-0.8499	-0.413316	G	K00036	glucose-6-phosphate 1-dehydrogenase	transport and metabolism
287.3994.peg.3555	0.0761036	0.698564	0.961295	0.865966	E	K04487	class V aminotransferase	transport and metabolism
287.3994.peg.3694	0.261721	1.05321	1.0181	0.702623	N, T	K02660,K03406,K13487	methyl-accepting chemotaxis	Cell motility, Signal Transduction
287.3994.peg.4480	-0.0646199	-0.874501	-0.876916	-0.830307	H	K02227	Converts cobyric acid to cobinamide by the addition of aminopropanol on the F carboxylic group (By similarity)	metabolism
287.3994.peg.2823	0.234304	0.234636	0.786396	0.720793	S		TraG-like protein, N-terminal region	unknown
287.3994.peg.5195	-0.150771	-0.412195	-0.64898	-0.522325	K		transcriptional regulator	Transcription
287.3994.peg.6170	-0.211606	0.504916	0.903098	0.839501	G	K11688	TRAP dicarboxylate transporter, DctP subunit	transport and metabolism
287.3994.peg.4483	-0.174946	-0.731268	-0.811852	-0.682977	H	K19221	cob(I)yrinic acid a,c-diamide adenosyltransferase	metabolism
287.3994.peg.4085	-0.327424	-0.823333	-0.972576	-0.51498	NA	NA	NA	unknown
287.3994.peg.512	0.0795286	0.717217	1.12761	0.753387	C	K07749	l-carnitine dehydratase bile acid-inducible protein F	Energy production and conversion
287.3994.peg.2696	0.027143	-0.209909	-0.737126	-0.621432	T	K02660,K03406,K05875,K13487	methyl-accepting chemotaxis	Signal Transduction
287.3994.peg.1650	-0.129915	-0.205593	1.05501	0.774697	H	K00299	fmn reductase	metabolism
287.3994.peg.3005	0.117556	-0.529079	-0.969424	-0.930035	O	K11065	Has antioxidant activity. Could remove peroxides or H(2)O(2) (By similarity)	protein modification and process
287.3994.peg.4115	0.163847	0.686668	1.18886	1.16851	K	K05799	GntR Family Transcriptional Regulator	Transcription
287.3994.peg.5081	-0.222123	-0.498719	-1.05456	-1.07902	S		Tail protein	unknown
287.3994.peg.5075	-0.210407	-0.29956	-1.07384	-0.725994	S		Baseplate assembly protein	unknown
287.3994.peg.1729	-0.116196	0.101547	1.09686	0.93202	NA	NA	NA	unknown
287.3994.peg.3900	0.05999	-0.0501986	-0.956466	-0.891521	NA	NA	NA	unknown
287.3994.peg.3120	0.245787	0.815954	0.918482	0.927244	L	K19128	CRISPR-associated protein, Csy2 family	Replication and repair
287.3994.peg.707	-0.323073	-0.392594	-1.07426	-0.61832	NA	NA	NA	unknown
287.3994.peg.5560	-0.160038	-0.327514	-0.533744	-0.312012	S	K12976	Lipid A 3-O-deacylase (PagL)	unknown
287.3994.peg.4481	-0.132532	-0.834566	-0.979483	-0.903377	H	K00768,K04719	Cob(II)yrinic acid a,c-diamide reductase	metabolism
287.3994.peg.3499	0.0936556	1.10726	1.18156	0.90087	NA	NA	NA	unknown
287.3994.peg.6049	0.164796	0.334152	0.800674	0.560289	P		ABC phosphate phosphonate transporter, periplasmic	transport and metabolism
287.3994.peg.4868	-0.0674362	-0.407323	-1.17386	-0.808833				unknown
287.3994.peg.2245	-0.0434241	0.40528	0.957197	0.970366	K		AraC family transcriptional regulator	Transcription
287.3994.peg.378	-0.0254883	-0.187394	-0.679632	-0.590691	Q	K16165	hydrolase	Secondary Structure
287.3994.peg.3495	0.287433	0.796271	0.850794	0.848831	NA	NA	NA	unknown
287.3994.peg.588	0.489214	-0.0489246	-1.12787	-0.898805	O	K19345	Heme D1 biosynthesis protein	protein modification and process
287.3994.peg.331	-0.204977	0.123374	0.93077	0.765238	S		Uncharacterized small protein (DUF2292)	unknown
287.3994.peg.1248	0.151838	-0.780638	-0.863536	-0.783713	F	K04043,K04044	Chaperone involved in the maturation of iron-sulfur cluster-containing proteins. Has a low intrinsic ATPase activity which is markedly stimulated by HscB	transport and metabolism
287.3994.peg.1508	0.108624	-0.212688	-1.26407	-0.0575911	C	K00864	Key enzyme in the regulation of glycerol uptake and metabolism (By similarity)	Energy production and conversion
287.3994.peg.6182	0.0139853	-0.50025	-0.820877	-0.683883	F	K01515,K08312	ADP-ribose diphosphatase NudE	transport and metabolism
287.3994.peg.1539	-0.0212838	-0.64463	-0.908667	-0.73313	G	K13014	Catalyzes the deformylation of 4-deoxy-4-formamido-L- arabinose-phosphoundecaprenol to 4-amino-4-deoxy-L-arabinose- phosphoundecaprenol. The modified arabinose is attached to lipid A and is required for resistance to polymyxin and cationic antimicrobial peptides (By similarity)	transport and metabolism
287.3994.peg.5061	-0.258343	-0.108306	-0.893332	-0.720857	S		Capsid scaffolding protein	unknown
287.3994.peg.2987	0.134089	0.47439	0.758206	0.690851	P	K05794	integral membrane protein TerC	transport and metabolism
287.3994.peg.2769	-0.0747224	-0.644502	-0.960029	-0.915236	M	K01993	Upf0194 membrane protein	Cell wall/membrane/envelop biogenesis
287.3994.peg.1664	0.0932353	1.06248	1.07275	0.951739	S		lrga family	unknown
287.3994.peg.6398	0.24812	0.898082	1.38577	1.15408	C	K00104,K11472	glycolate oxidase FAD binding subunit	Energy production and conversion
287.3994.peg.589	0.394861	-0.018131	-1.32373	-0.889403	C	K19344	cytochrome	Energy production and conversion
287.3994.peg.2259	-0.0258213	-0.699094	-0.825338	-0.720825	H	K05934,K13540,K13541	Precorrin-3B C17-methyltransferase	metabolism
287.3994.peg.1538	-0.00979558	-0.719802	-0.933832	-0.791606	M	K07264	Catalyzes the transfer of the L-Ara4N moiety of the glycolipid undecaprenyl phosphate-alpha-L-Ara4N to lipid A. The modified arabinose is attached to lipid A and is required for resistance to polymyxin and cationic antimicrobial peptides (By similarity)	Cell wall/membrane/envelop biogenesis
287.3994.peg.180	0.0134106	-0.189972	-0.906865	-0.837887	E	K00681	gamma-glutamyltranspeptidase EC 2.3.2.2	transport and metabolism
287.3994.peg.593	0.158036	-0.239925	-1.51106	-1.18194	C	K02164,K02276	Cytochrome C Oxidase, Subunit	Energy production and conversion
287.3994.peg.706	-0.152652	-0.567399	-1.1905	-0.884227	NA	NA	NA	unknown
287.3994.peg.4192	-0.016277	0.659853	0.685018	0.607164	C	K00406	C-type cytochrome. Part of the cbb3-type cytochrome c oxidase complex (By similarity)	Energy production and conversion
287.3994.peg.1111	0.0914244	-0.0875879	1.11701	0.819516	P	K02051,K15551	taurine ABC transporter, periplasmic binding protein	transport and metabolism
287.3994.peg.4474	-0.238572	-0.560198	-1.18623	-1.01502	H	K02233	Joins Ado-cobinamide-GDP and alpha-ribazole to generate adenosylcobalamin (Ado-cobalamin) (By similarity)	metabolism
287.3994.peg.601	-0.329631	-0.50231	-0.968243	-0.680267	S		MOSC domain-containing protein	unknown
287.3994.peg.712	-0.240471	-0.71923	-1.23266	-0.765808	S		Minor Tail Protein	unknown
287.3994.rna.16	-0.112767	0.0914726	1.10082	0.821178	NA	NA	NA	unknown
287.3994.peg.686	0.387592	0.0875355	-0.944357	-0.8428	NA	NA	NA	unknown
287.3994.peg.1141	0.178471	-0.624831	-1.14675	-1.01086	I		lipid carrier protein	metabolism
287.3994.peg.1562	0.0990786	-0.612875	-1.12865	-1.04738	O	K07390	Glutaredoxin	protein modification and process
287.3994.peg.1524	0.169799	1.13348	1.44013	0.869345	I	K00020,K00042,K08318,K19711	3-hydroxyisobutyrate dehydrogenase	metabolism
287.3994.peg.622	-0.023377	-0.67296	-0.880858	-0.666695				unknown
287.3994.peg.4311	0.0519665	-0.297337	-0.847549	-0.775083	N	K02414	Flagellar hook-length control protein	Cell motility
287.3994.peg.1118	0.265691	0.438171	1.16132	1.09997	P	K02073	(Lipo)protein	transport and metabolism
287.3994.peg.2107	-0.25546	-0.57672	-0.742778	-0.587547	S	K09923	Protein with unknown function (DUF469)	unknown
287.3994.peg.4029	0.180888	-0.0428353	-1.11072	-1.06255	S		translocator protein PopD	unknown
287.3994.peg.1268	0.212558	0.553805	0.778305	0.653976	S		Protein of unknown function (DUF2946)	unknown
287.3994.peg.4477	-0.0519791	-0.930698	-1.10944	-0.928329	H	K02231,K02232	Adenosylcobinamide kinase	metabolism
287.3994.peg.6382	-0.0704928	-0.334691	-0.65201	-0.501669	J	K09022	endoribonuclease L-PSP	Translation
287.3994.peg.1536	-0.09571	-0.832955	-1.01189	-0.884292	E, G	K12963	Translocates 4-amino-4-deoxy-L-arabinose- phosphoundecaprenol (alpha-L-Ara4N-phosphoundecaprenol) from the cytoplasmic to the periplasmic side of the inner membrane (By similarity)	transport and metabolism
287.3994.peg.4864	-0.309284	-1.03594	-1.36486	-1.19865	NA	NA	NA	unknown
287.3994.peg.1660	0.197112	-0.497634	-0.87775	-0.886037	H	K13938	Short chain dehydrogenase	metabolism
287.3994.peg.2246	0.215708	0.736208	1.56315	1.38096	E		Lysine exporter protein (Lyse ygga)	transport and metabolism
287.3994.peg.1510	-0.00376315	-0.694117	-1.05014	-0.148619	S	K03976	YbaK ebsC protein	unknown
287.3994.peg.6243	-0.171012	-0.790982	-1.02916	-0.446833	G	K02445,K07783,K08191	transporter	transport and metabolism
287.3994.peg.5526	-0.0870381	0.0654175	1.05041	0.854007	S		membrAne	unknown
287.3994.peg.2216	-0.0709215	-0.664921	-0.789084	-0.692223	H	K02230,K03403	cobaltochelatase subunit CobN (EC 6.6.1.2)	metabolism
287.3994.peg.1242	0.0968349	-0.552625	-0.76243	-0.704584	E	K00640	serine acetyltransferase	transport and metabolism
287.3994.peg.573	0.0204816	-0.855404	-1.06493	-0.95832	H	K01935,K02169	Converts the free carboxyl group of a malonyl-thioester to its methyl ester by transfer of a methyl group from S-adenosyl- L-methionine (SAM). It allows to synthesize pimeloyl-ACP via the fatty acid synthetic pathway (By similarity)	metabolism
287.3994.peg.713	-0.179717	-0.446172	-1.22337	-0.637184	S		Minor Tail Protein	unknown
287.3994.peg.4479	-0.102471	-0.912953	-1.05994	-0.853394	H	K00817,K02225	decarboxylase	metabolism
287.3994.peg.4971	-0.276886	-0.611914	-1.00959	-0.827588	P	K03322	H( )-stimulated, divalent metal cation uptake system (By similarity)	transport and metabolism
287.3994.peg.5808	-0.344144	-0.806849	-1.03771	-0.82725	G	K08219	Major Facilitator	transport and metabolism
287.3994.peg.6584	0.103967	0.27408	1.00783	1.00738	P	K03832	transport protein TonB	transport and metabolism
287.3994.peg.1139	0.0201258	-0.474985	-0.951955	-0.802223	O	K08303	Peptidase U32	protein modification and process
287.3994.peg.566	-0.226366	-1.07806	-1.30129	-1.25726	E	K01457,K01941,K06350	Allophanate hydrolase subunit 2	transport and metabolism
287.3994.peg.6172	-0.170817	0.544778	1.23977	1.09139	G	K11690	Trap dicarboxylate transporter, dctm subunit	transport and metabolism
287.3994.peg.576	0.178799	1.00973	1.16708	0.915466	NA	NA	NA	unknown
287.3994.peg.714	-0.021807	-0.333863	-1.09084	-0.641505	M		Phage minor tail protein	Cell wall/membrane/envelop biogenesis
287.3994.peg.5079	-0.220016	-0.345194	-0.988158	-0.767993	S	K06907	Tail Sheath protein	unknown
287.3994.peg.577	-0.177618	0.73099	0.813381	0.661051	I	K00248,K00249	acyl-CoA dehydrogenase	metabolism
287.3994.peg.1250	0.094334	-0.51779	-0.853287	-0.636349	S		Fe-S assembly protein IscX	unknown
287.3994.peg.4690	0.247988	-0.133483	-1.05515	-0.772967	N	K02391	Flagellar basal-body rod protein FlgF	Cell motility
287.3994.peg.4857	0.290965	-0.136106	-1.06317	-0.982103	C	K12262	cytochrome b561	Energy production and conversion
287.3994.peg.596	0.0687384	-0.220264	-1.71235	-1.26992	P	K04561	nitric oxide reductase	transport and metabolism
287.3994.peg.3785	0.261825	-0.809259	-1.41943	-1.23756	O	K07400	Involved in iron-sulfur cluster biogenesis. Binds a 4Fe- 4S cluster, can transfer this cluster to apoproteins, and thereby intervenes in the maturation of Fe S proteins. Could also act as a scaffold chaperone for damaged Fe S proteins (By similarity)	protein modification and process
287.3994.peg.574	0.193626	-0.916002	-1.02973	-1.19065	H	K01935	Catalyzes a mechanistically unusual reaction, the ATP- dependent insertion of CO2 between the N7 and N8 nitrogen atoms of 7,8-diaminopelargonic acid (DAPA) to form an ureido ring (By similarity)	metabolism
287.3994.peg.5470	0.0224286	0.167562	1.0088	0.910132	O		Band 7 protein	protein modification and process
287.3994.peg.6286	0.337572	-0.741993	-1.44427	-1.64376	S	K06938	Protein of unknown function (DUF1289)	unknown
287.3994.peg.1601	0.148149	0.238564	0.917591	0.884827	NA	NA	NA	unknown
287.3994.peg.565	-0.147693	-0.840899	-1.16469	-1.08649	E	K01941	allophanate hydrolase subunit 1	transport and metabolism
287.3994.peg.5955	0.172865	-0.953993	-1.50262	-1.41775	S	K08997	UPF0061 protein	unknown
287.3994.peg.4334	-0.271813	-0.335937	-1.3583	-0.819916	E	K03307	Na solute symporter	transport and metabolism
287.3994.peg.942	0.35312	0.724904	1.27625	0.841614	Q	K00483,K14534	4-hydroxyphenylacetate 3-monooxygenase oxygenase	Secondary Structure
287.3994.peg.2304	0.211731	0.449661	1.09586	0.842066	NA	NA	NA	unknown
287.3994.peg.3741	0.0515351	0.820461	1.25426	0.892339	S		Esterase lipase thioesterase family	unknown
287.3994.peg.4437	0.321404	-0.797063	-1.3138	-1.26345	NA	NA	NA	unknown
287.3994.peg.571	-0.0305456	-0.869117	-1.00936	-0.930758	H	K00639,K00652	Catalyzes the decarboxylative condensation of pimeloyl- acyl-carrier protein and L-alanine to produce 8-amino-7- oxononanoate (AON), acyl-carrier protein , and carbon dioxide (By similarity)	metabolism
287.3994.peg.3057	-0.25621	-0.300545	-1.13246	-0.958676	C		cytochrome C	Energy production and conversion
287.3994.peg.2687	0.376995	-0.704884	-1.55137	-1.55315				unknown
287.3994.peg.1565	0.231866	0.13236	1.39323	1.18033	S	K01776,K02192	bfd domain protein (2fe-2s)-binding domain protein	unknown
287.3994.peg.1665	0.0530165	0.93747	1.27486	1.18582	M		LrgB family	Cell wall/membrane/envelop biogenesis
287.3994.peg.5810	-0.142232	-0.759407	-1.34813	-0.823398	C	K00326	oxidoreductase	Energy production and conversion
287.3994.peg.1511	0.00533328	-0.803016	-1.14978	-0.147399	C	K00864	Key enzyme in the regulation of glycerol uptake and metabolism (By similarity)	Energy production and conversion
287.3994.peg.705	-0.0469952	-0.448182	-1.32201	-0.698915	Q	K03791	Lytic enzyme	Secondary Structure
287.3994.peg.24	0.115895	-0.405378	-1.38951	-1.36057	H	K00228	Key enzyme in heme biosynthesis. Catalyzes the oxidative decarboxylation of propionic acid side chains of rings A and B of coproporphyrinogen III (By similarity)	metabolism
287.3994.peg.1505	0.0566848	-0.254466	-1.47912	-0.172727	C	K00111	Glycerol-3-phosphate dehydrogenase	Energy production and conversion
287.3994.peg.4190	-0.151503	0.654542	0.868684	0.791006	C	K00405	Cytochrome c oxidase, cbb3-type subunit II	Energy production and conversion
287.3994.peg.5508	0.188534	-0.463848	-1.3392	-1.06275	C	K00528	ferredoxin-NADP reductase	Energy production and conversion
287.3994.peg.2686	0.340256	-0.614485	-1.91551	-1.66377				unknown
287.3994.peg.691	-0.150144	-0.553759	-1.15273	-0.834611	S		Inherit from proNOG: Phage related protein	unknown
287.3994.rna.58	-0.245688	-0.210409	1.07639	1.10203	NA	NA	NA	unknown
287.3994.peg.5054	-0.113532	0.780858	1.21488	1.16032	S		Inherit from bactNOG: (twin-arginine translocation) pathway signal	unknown
287.3994.peg.4189	-0.453438	0.695253	1.06066	0.981623	C	K00404,K15862	cytochrome c oxidase, cbb3-type subunit I	Energy production and conversion
287.3994.peg.298	0.114618	0.075733	1.03749	1.00294				unknown
287.3994.peg.702	-0.12542	-0.524745	-1.26004	-0.69934	S	K06906	P2 GpU family protein	unknown
287.3994.peg.2148	-0.0250906	-0.0554281	1.03492	0.897904	K	K01356	Represses a number of genes involved in the response to DNA damage (SOS response), including recA and lexA. In the presence of single-stranded DNA, RecA interacts with LexA causing an autocatalytic cleavage which disrupts the DNA-binding part of LexA, leading to derepression of the SOS regulon and eventually DNA repair (By similarity)	Transcription
287.3994.peg.711	-0.289623	-0.609478	-1.33994	-0.886173	S		Tape measure protein	unknown
287.3994.peg.1249	0.0468561	-0.727393	-1.00558	-0.829298	C	K04755	Ferredoxin	Energy production and conversion
287.3994.peg.710	0.00529329	-0.329731	-1.45069	-0.779231				unknown
287.3994.peg.591	0.282631	-0.181143	-1.77319	-1.54395	C	K15864	nitrite reductase	Energy production and conversion
287.3994.peg.5502	0.0124887	-0.508882	-1.17335	-0.914323	S		Copper resistance protein D	unknown
287.3994.peg.689	-0.254908	-0.777808	-1.27275	-1.08878	NA	NA	NA	unknown
287.3994.peg.5809	-0.34236	-0.998369	-1.62829	-0.963378	I	K00508	fatty acid desaturase	metabolism
287.3994.peg.4973	-0.0991175	-0.266618	-1.31352	-0.74094	M	K01447,K03806,K11066	N-acetylmuramoyl-L-alanine amidase	Cell wall/membrane/envelop biogenesis
287.3994.peg.25	0.0717868	-0.725935	-1.55512	-1.32035	E	K00014,K13832	shikimate dehydrogenase	transport and metabolism
287.3994.peg.6287	0.245128	-0.94109	-1.75791	-1.61494	P	K06202	frataxin-like protein	transport and metabolism
287.3994.peg.5471	0.131006	0.452346	1.4737	1.36933	S	K14415	Rtcb protein	unknown
287.3994.peg.715	-0.25357	-0.483756	-1.53144	-0.775428	M		Tail assembly protein	Cell wall/membrane/envelop biogenesis
287.3994.peg.595	0.120841	-0.239334	-2.36258	-1.88676	C	K02305	nitriC oxide reductase	Energy production and conversion
287.3994.peg.220	-0.296473	-0.715145	-1.37667	-1.274	U	K03559,K03560	Biopolymer transport protein, ExbD	Intracellular trafficing and secretion
287.3994.peg.695	-0.191142	-0.594689	-1.48438	-0.852989	S		phage Tail Protein	unknown
287.3994.peg.700	-0.26985	-0.559201	-1.55213	-0.782667				unknown
287.3994.peg.4865	-0.227499	-0.67994	-1.67476	-1.13816	NA	NA	NA	unknown
287.3994.peg.697	-0.313452	-0.653063	-1.3191	-0.804663	S		Tail fiber	unknown
287.3994.peg.4866	-0.223716	-0.753343	-1.57127	-1.19922	NA	NA	NA	unknown
287.3994.peg.709	-0.193667	-0.590425	-1.4851	-1.00887				unknown
287.3994.peg.701	-0.248363	-0.586801	-1.45457	-0.777957	S		Tape measure protein	unknown
287.3994.peg.562	-0.39455	-0.841118	-2.12969	-1.77051	S	K07160	LamB YcsF family protein	unknown
287.3994.peg.594	0.325864	-0.344701	-2.53005	-2.14543				unknown
287.3994.peg.4142	0.223774	-0.419483	-2.00729	-1.76042	C	K00087,K07303,K11177,K18030	cytochrome C	Energy production and conversion
287.3994.peg.696	-0.229753	-0.614734	-1.33903	-0.788402				unknown
287.3994.peg.4722	0.172962	-0.482668	-1.88404	-1.68678	G	K00865	Glycerate kinase	transport and metabolism
287.3994.peg.690	-0.277346	-0.828207	-1.78828	-1.11803	NA	NA	NA	unknown
287.3994.peg.4140	0.140058	-0.383405	-2.04622	-2.25419	C	K18029	(2Fe-2S)-binding domain protein	Energy production and conversion
287.3994.peg.592	0.47105	-0.445527	-2.16506	-1.71276	S	K04748	ATPase associated with various cellular activities, AAA_5	unknown
287.3994.peg.708	-0.200911	-0.599471	-1.62028	-1.0242	S		Major tail protein	unknown
287.3994.peg.699	-0.141854	-0.537972	-1.53462	-1.00857	S	K06908	Tail Tube protein	unknown
287.3994.peg.221	-0.301811	-0.715016	-1.66518	-1.32782	S		Protein of unknown function (DUF3079)	unknown
287.3994.peg.692	-0.272581	-0.609161	-1.66489	-0.92568	S		Baseplate Assembly protein	unknown
287.3994.peg.698	-0.227967	-0.597221	-1.58766	-0.956841	S	K06907	Tail Sheath protein	unknown
287.3994.peg.694	-0.20011	-0.642377	-1.57724	-0.815553	S		Baseplate Assembly protein	unknown
287.3994.peg.4141	0.0839852	-0.247011	-2.38759	-2.08288	C	K00087,K00256,K07303,K11177,K18030	Aldehyde oxidase and xanthine dehydrogenase, molybdopterin binding	Energy production and conversion
287.3994.peg.2684	0.0169714	-0.579263	-2.54777	-2.46438	NA	NA	NA	unknown
287.3994.peg.597	0.371989	-0.281015	-2.6031	-2.16234	P	K02448	von willebrand factor, type a	transport and metabolism
287.3994.peg.2685	0.267326	-0.488523	-2.64471	-2.24702	P	K07234	NnrS family	transport and metabolism
287.3994.peg.3621	0.389179	1.15786	2.74252	2.53578	I	K01029,K01032	CoA-transferase subunit B	metabolism
287.3994.peg.4723	0.131489	-0.201722	-2.6638	-2.30366	P	K03299	Gluconate transporter	transport and metabolism
287.3994.peg.1707	0.190589	-0.327883	-2.83081	-2.52623	C, K	K19339,K19343	regulatory protein	Energy production and conversion, Transcription
287.3994.peg.2683	-0.0261302	-0.429923	-3.71366	-3.26579	C	K05916	Is involved in NO detoxification in an aerobic process, termed nitric oxide dioxygenase (NOD) reaction that utilizes O(2) and NAD(P)H to convert NO to nitrate, which protects the bacterium from various noxious nitrogen compounds. Therefore, plays a central role in the inducible response to nitrosative stress (By similarity)	Energy production and conversion
287.3994.peg.598	0.0841935	-0.569116	-3.12778	-2.68252	NA	NA	NA	unknown
287.3994.peg.4021	0.281542	-0.305039	-0.485629	-0.662782	U	K03219	type iii secretion	Intracellular trafficing and secretion
287.3994.peg.3121	-0.125164	0.535839	0.544438	0.61352	L	K19127	CRISPR-associated protein, Csy1 family	Replication and repair
287.3994.peg.6521	-0.0471717	-0.509942	-0.576412	-0.698149	S	K18148	release factor H-coupled RctB family protein	unknown
287.3994.peg.1728	-0.0447145	0.287658	0.840086	0.915527	NA	NA	NA	unknown
287.3994.peg.1516	-0.592761	0.34285	0.737189	0.661351	C		cytochrome b561	Energy production and conversion
287.3994.peg.139	0.0595273	-0.146719	0.893372	0.866426	K		transcriptional regulator, copG family	Transcription
287.3994.peg.3474	0.111068	0.0379389	1.06621	1.01152	T	K02490,K13589	response regulator	Signal Transduction
287.3994.peg.4241	0.118799	0.394717	0.447975	0.53604				unknown
287.3994.peg.6552	-0.145228	-0.184339	-0.648063	-0.657188	P	K09816	High-affinity zinc uptake system membrane protein	transport and metabolism
287.3994.peg.5002	0.21101	0.436832	0.649366	0.635218	K		AraC family transcriptional regulator	Transcription
287.3994.peg.3467	0.306905	0.736399	0.743817	0.951787	S		Hypothetical protein (DUF2513)	unknown
287.3994.peg.4031	0.30223	-0.0234183	-0.686709	-1.00903	S	K03228	type iii secretion	unknown
287.3994.peg.5974	0.1244	0.115416	-0.462526	-0.582773	U	K02664	assembly protein PilO	Intracellular trafficing and secretion
287.3994.peg.2543	0.236541	0.800787	0.922116	1.01302	NA	NA	NA	unknown
287.3994.peg.3150	0.123421	0.342815	0.638579	0.636686	P	K02014	tonB-dependent siderophore receptor	transport and metabolism
287.3994.peg.3407	-0.102699	0.221258	0.786737	0.833869	E	K02030	extracellular solute-binding protein	transport and metabolism
287.3994.peg.4088	0.0759065	-0.353046	-0.48399	-0.695495	K		transcriptional regulator	Transcription
287.3994.peg.4466	0.22414	0.915729	0.921444	0.922763				unknown
287.3994.peg.6482	-0.0792089	0.625313	0.481549	0.568909	C	K01571,K01960	Oxaloacetate decarboxylase	Energy production and conversion
287.3994.peg.3331	0.184083	-0.674222	-1.00589	-1.05681	S		Short-chain dehydrogenase reductase sdr	unknown
287.3994.peg.4623	-0.0110291	0.389764	-0.791641	-0.974406	C	K00344	quinone oxidoreductase	Energy production and conversion
287.3994.peg.3350	-0.0397469	0.358832	0.34783	0.512166	NA	NA	NA	unknown
287.3994.peg.1193	0.137192	0.641434	0.481304	0.532755	E		extracellular solute-binding protein	transport and metabolism
287.3994.peg.1263	0.0970665	0.538354	0.479689	0.533962	C	K05882	aldo keto reductase	Energy production and conversion
287.3994.peg.6171	-0.0531591	0.483384	0.769636	0.813515	G	K11689	tripartite ATP-independent periplasmic transporter, DctQ component	transport and metabolism
287.3994.peg.2530	0.0907719	0.394754	0.57788	0.660744	C	K09471	Oxidoreductase	Energy production and conversion
287.3994.peg.3291	0.161851	0.484962	0.62442	0.600508	E	K06151	Gluconate 2-dehydrogenase	transport and metabolism
287.3994.peg.1395	0.161919	0.608645	0.453846	0.634457	M		ompA MotB domain-containing protein	Cell wall/membrane/envelop biogenesis
287.3994.peg.177	-0.25955	-0.585532	-0.466504	-0.631883	NA	NA	NA	unknown
287.3994.peg.3749	0.280011	0.944607	0.780466	0.757108	C	K07303	Aldehyde oxidase and xanthine dehydrogenase, molybdopterin binding	Energy production and conversion
287.3994.peg.5627	0.0642864	0.327874	0.358395	0.518214	S		metal-binding protein	unknown
287.3994.peg.3692	0.417697	0.861282	0.833763	1.00916	F	K11178	Molybdopterin dehydrogenase FAD-binding	transport and metabolism
287.3994.peg.5183	0.080798	0.548832	0.712309	0.734304	U		Flp Fap pilin component	Intracellular trafficing and secretion
287.3994.peg.802	-0.310459	-0.897109	-0.521246	-0.727581	G	K08218	Major Facilitator Superfamily	transport and metabolism
287.3994.peg.6285	-0.262577	-0.400733	-0.473565	-0.516951	K	K06140	Nucleoside diphosphate kinase	Transcription
287.3994.peg.132	-0.330323	-0.710919	-0.619674	-0.713308	C	K03309,K11103	C4-dicarboxylate transporter DctA	Energy production and conversion
287.3994.peg.6	-0.069239	-0.238145	-0.398143	-0.560568	E	K03273	d,d-heptose 1,7-bisphosphate phosphatase	transport and metabolism
287.3994.peg.3122	0.231498	0.467922	0.530935	0.546312	L	K07012	CRISPR-associated helicase, Cas3	Replication and repair
287.3994.peg.4930	0.378742	0.865572	0.619204	0.72506	O	K00384,K03671	thioredoxin reductase	protein modification and process
