# Supplementary material for: Systems-level analysis of NalD mutation, a recurrent driver of rapid drug resistance in acute Pseudomonas aeruginosa infection
Source: PLoS Comput Biol. 2019 Dec 20;15(12):e1007562. doi: 10.1371/journal.pcbi.1007562 (PMC6944390; doi:10.1371/journal.pcbi.1007562)
Supplement: S5 Data — Forty-eight reactions constitutively affected by mutations in D+7bld regardless of the presence and concentration of aztreonam. (XLSX) [file pcbi.1007562.s017.xlsx]

## Sheet: overlapped with azt effects
Name	Reaction	Subsystem	Pathway	Log2(S2/S0)	Log2(R0/S0)	Log2(R2/S0)	Log2(R4/S0)
3OXCOAT	coa_c + oxadpcoa_c --> accoa_c + succoa_c	S_Aromatic_Compounds_Degradation__B_Ketoadipate_pathway	Amino acid metabolism	-1.57283	-1.32407	-1.08702	-1.26282
PPYRDC	h_c + phpyr_c --> co2_c + pacald_c	S_Aromatic_Compounds_Degradation__Phenylacetyl_CoA_Catabolom	Amino acid metabolism	-1.57283	-1.32407	-1.08702	-1.26282
OXDHCOAT	3oxdhscoa_c + coa_c --> 23dhacoa_c + accoa_c	S_Aromatic_Compounds_Degradation__Phenylacetyl_CoA_Catabolom	Amino acid metabolism	-1.57283	-1.32407	-1.08702	-1.26282
HADPCOADH3	3hadpcoa_c + nad_c --> h_c + nadh_c + oxadpcoa_c	S_Aromatic_Compounds_Degradation__Phenylacetyl_CoA_Catabolom	Amino acid metabolism	-1.57283	-1.32407	-1.08702	-1.26282
PHETA1	akg_c + phe_L_c <=> glu_L_c + phpyr_c	S_Phenylalanine_Tyrosine_Tryptophan_Biosynthesis	Amino acid metabolism	-1.57283	-1.32407	-1.08702	-1.26282
ALDD19x	h2o_c + nad_c + pacald_c --> 2.0 h_c + nadh_c + pac_c	S_Aromatic_Compounds_Degradation__Phenylacetyl_CoA_Catabolom	Amino acid metabolism	-1.57283	-1.32407	-1.08702	-1.26282
IPPS	3mob_c + accoa_c + h2o_c --> 3c3hmp_c + coa_c + h_c	S_Valine__Leucine__and_Isoleucine_Metabolism	Amino acid metabolism	-1.04144	-0.620233	-0.871798	-0.979556
IPPMIa	3c2hmp_c <-- 2ippm_c + h2o_c	S_Valine__Leucine__and_Isoleucine_Metabolism	Amino acid metabolism	-1.04144	-0.620233	-0.871798	-0.979556
VALDHr	h2o_c + nad_c + val_L_c <=> 3mob_c + h_c + nadh_c + nh4_c	S_Valine__Leucine__and_Isoleucine_Metabolism	Amino acid metabolism	-1.45913	-0.746297	-1.08494	-1.23601
OXCOAHDH	2oxpaccoa_c + 2.0 h2o_c + nadp_c --> 3oxdhscoa_c + 2.0 h_c + nadph_c	S_Aromatic_Compounds_Degradation__Phenylacetyl_CoA_Catabolom	Amino acid metabolism	-1.57283	-1.32407	-1.08702	-1.26282
REPHACCOAI	rephaccoa_c --> 2oxpaccoa_c	S_Aromatic_Compounds_Degradation__Phenylacetyl_CoA_Catabolom	Amino acid metabolism	-1.57283	-1.32407	-1.08702	-1.26282
PACCOAL	atp_c + coa_c + pac_c --> amp_c + phaccoa_c + ppi_c	S_Aromatic_Compounds_Degradation__Phenylacetyl_CoA_Catabolom	Amino acid metabolism	-1.57283	-1.32407	-1.08702	-1.26282
IPPMIb	2ippm_c + h2o_c <-- 3c3hmp_c	S_Valine__Leucine__and_Isoleucine_Metabolism	Amino acid metabolism	-1.04144	-0.620233	-0.871798	-0.979556
IPMD	3c2hmp_c + nad_c --> 3c4mop_c + h_c + nadh_c	S_Valine__Leucine__and_Isoleucine_Metabolism	Amino acid metabolism	-1.04144	-0.620233	-0.871798	-0.979556
PACCOAE	h_c + nadph_c + o2_c + phaccoa_c --> h2o_c + nadp_c + rephaccoa_c	S_Aromatic_Compounds_Degradation__Phenylacetyl_CoA_Catabolom	Amino acid metabolism	-1.57283	-1.32407	-1.08702	-1.26282
DHACOAH	23dhacoa_c + h2o_c --> 3hadpcoa_c	S_Aromatic_Compounds_Degradation__Phenylacetyl_CoA_Catabolom	Amino acid metabolism	-1.57283	-1.32407	-1.08702	-1.26282
OMCDC	3c4mop_c + h_c --> 4mop_c + co2_c	S_Valine__Leucine__and_Isoleucine_Metabolism	Amino acid metabolism	-1.04144	-0.620233	-0.871798	-0.979556
PPCSCT	ppcoa_c + succ_c --> ppa_c + succoa_c	S_Alternate_Carbon	Carbohydrate metabolism	-0.506563	-1.03909	-0.604751	-1.6234
ACS2	atp_c + coa_c + ppa_c --> amp_c + ppcoa_c + ppi_c	S_Alternate_Carbon__Propanoate_Metabolism	Carbohydrate metabolism	-0.506563	-1.03909	-0.604751	-1.6234
RHACOAR140	3otdcoa_c + h_c + nadph_c <=> R_3hmrscoa_c + nadp_c	S_PHAs_Metabolism	Lipid metabolism	-0.760747	-0.67612	-0.989669	-0.646884
HACD33i	3hdec4coa_c + nad_c --> 3odec4coa_c + h_c + nadh_c	S_Fatty_Acid_Metabolism	Lipid metabolism	-0.738365	-0.582661	-0.712167	-0.71218
ECOAH38	3hdec4coa_c <-- dec4_2_coa_c + h2o_c	S_Fatty_Acid_Metabolism	Lipid metabolism	-0.738365	-0.582661	-0.712167	-0.71218
RHACOAR101	3odec4coa_c + h_c + nadph_c --> R3hdec4coa_c + nadp_c	S_PHAs_Metabolism	Lipid metabolism	-0.738365	-0.582661	-0.712167	-0.71218
RECOAH26	R3hdec4coa_c --> dec4_2_coa_c + h2o_c	S_PHAs_Metabolism	Lipid metabolism	-0.738365	-0.582661	-0.712167	-0.71218
ALAtex	ala_L_e --> ala_L_p	S_Transport__Outer_Membrane	Transport	-0.686498	-0.505473	-0.746739	-0.538716
ALAt4pp	ala_L_p + na1_p --> ala_L_c + na1_c	S_Transport__Inner_Membrane	Transport	-0.686498	-0.505473	-0.746739	-0.538716
VALt2rpp	h_p + val_L_p <=> h_c + val_L_c	S_Transport__Inner_Membrane	Transport	-1.05285	-0.500504	-0.865898	-0.973966
VALtex	val_L_e <=> val_L_p	S_Transport__Outer_Membrane	Transport	-1.05285	-0.500504	-0.865898	-0.973966
PHEtex	phe_L_e <=> phe_L_p	S_Transport__Outer_Membrane	Transport	-1.31475	-0.989849	-0.976601	-1.11996
PHEt2rpp	h_p + phe_L_p <=> h_c + phe_L_c	S_Transport__Inner_Membrane	Transport	-1.31475	-0.989849	-0.976601	-1.11996

## Sheet: not overlapped with azt effects
Name	Reaction	Subsystem	Pathway	Log2(S2/S0)	Log2(R0/S0)	Log2(R2/S0)	Log2(R4/S0)
EDA	2ddg6p_c --> g3p_c + pyr_c	S_Glycolysis	Carbohydrate metabolism	-0.30109	-0.65404	-0.64008	-0.57058
RHACOARP40	3opbcoa_c + h_c + nadph_c --> R_3hpbcoa_c + nadp_c	S_PHAs_Metabolism	Lipid metabolism	-0.279	-0.66514	-0.55852	-0.5483
PGMT	g1p_c <-- g6p_c	S_Starch_and_Sucrose_Metabolism	Carbohydrate metabolism	-0.43169	-0.53228	-0.65812	-0.6316
PGI	g6p_c <-- f6p_c	S_Glycolysis	Carbohydrate metabolism	-0.43169	-0.53228	-0.65812	-0.6316
GLCDpp	glc_D_p + h2o_p + q8_c --> glcn_p + h_p + q8h2_c	S_Glycolysis	Carbohydrate metabolism	-0.30109	-0.65404	-0.64008	-0.57058
GNK	atp_c + glcn_c --> 6pgc_c + adp_c + h_c	S_Glycolysis	Carbohydrate metabolism	-0.30109	-0.65404	-0.64008	-0.57058
GLCNt2rpp	glcn_p + h_p --> glcn_c + h_c	S_Transport__Inner_Membrane	Transport	-0.30109	-0.65404	-0.64008	-0.57058
CELASEpp	cell4_p + h2o_p --> 2.0 cellb_p	S_Cell_Envelope_Biosynthesis__Cellulose_Metabolism	Carbohydrate metabolism	-0.30109	-0.65404	-0.64008	-0.57058
RECOAH2	R_3hhcoa_c <=> h2o_c + hx2coa_c	S_PHAs_Metabolism	Lipid metabolism	-0.28047	-0.64574	-0.83796	-0.63033
RHACOAR60	3ohcoa_c + h_c + nadph_c <=> R_3hhcoa_c + nadp_c	S_PHAs_Metabolism	Lipid metabolism	-0.28047	-0.64574	-0.83796	-0.63033
CELLS	h2o_c + 4.0 udpg_c --> cell4_p + 4.0 h_c + 4.0 udp_c	S_Cell_Envelope_Biosynthesis__Cellulose_Metabolism	Carbohydrate metabolism	-0.30109	-0.65404	-0.64008	-0.57058
EDD	6pgc_c --> 2ddg6p_c + h2o_c	S_Glycolysis	Carbohydrate metabolism	-0.30109	-0.65404	-0.64008	-0.57058
ECOAH22	h2o_c + pb2coa_c --> 3hpbcoa_c	S_Fatty_Acid_Metabolism	Lipid metabolism	-0.279	-0.66514	-0.55852	-0.5483
BGLApp	cellb_p + h2o_p --> 2.0 glc_D_p	S_Cell_Envelope_Biosynthesis__Cellulose_Metabolism	Carbohydrate metabolism	-0.30109	-0.65404	-0.64008	-0.57058
RECOAH17	R_3hpbcoa_c --> h2o_c + pb2coa_c	S_PHAs_Metabolism	Lipid metabolism	-0.279	-0.66514	-0.55852	-0.5483
ALATA_L	akg_c + ala_L_c <=> glu_L_c + pyr_c	S_Alanine_and_Aspartate_Metabolism	Amino acid metabolism	-0.44162	-0.50962	-0.99557	-0.6745
HACD18i	3hpbcoa_c + nad_c --> 3opbcoa_c + h_c + nadh_c	S_Fatty_Acid_Metabolism	Lipid metabolism	-0.279	-0.66514	-0.55852	-0.5483
GALUi	g1p_c + h_c + utp_c --> ppi_c + udpg_c	S_Starch_and_Sucrose_Metabolism	Carbohydrate metabolism	-0.43169	-0.53228	-0.65812	-0.6316

## Sheet: Metabolites
Identifier	Name	Formula
3otdcoa_c	3 Oxotetradecanoyl CoA	C35H56N7O18P3S
R_3hmrscoa_c	R 3 hydroxytetradecanoyl coa	C35H58N7O18P3S
h_c	H	H
nadp_c	Nicotinamide adenine dinucleotide phosphate	C21H25N7O17P3
nadph_c	Nicotinamide adenine dinucleotide phosphate reduced	C21H26N7O17P3
accoa_c	Acetyl CoA	C23H34N7O17P3S
coa_c	Coenzyme A	C21H32N7O16P3S
oxadpcoa_c	3 Oxoadipyl CoA	C27H37N7O20P3S
succoa_c	Succinyl CoA	C25H35N7O19P3S
ppa_c	Propionate n C30	C3H5O2
ppcoa_c	Propanoyl CoA	C24H36N7O17P3S
succ_c	Succinate	C4H4O4
3hdec4coa_c	3 Hydroxy 4Z decenoyl CoA	C31H48N7O18P3S
3odec4coa_c	3 oxo 4Z decenoyl CoA	C31H46N7O18P3S
nad_c	Nicotinamide adenine dinucleotide	C21H26N7O14P2
nadh_c	Nicotinamide adenine dinucleotide reduced	C21H27N7O14P2
ala_L_e	L Alanine	C3H7NO2
ala_L_p	L Alanine	C3H7NO2
co2_c	CO2	CO2
pacald_c	Phenylacetaldehyde	C8H8O
phpyr_c	Phenylpyruvate	C9H7O3
23dhacoa_c	2 3 dehydroadipyl CoA	C27H37N7O19P3S
3oxdhscoa_c	3 oxo 5 6 dehydrosuberyl CoA	C29H39N7O20P3S
ala_L_c	L Alanine	C3H7NO2
na1_c	Sodium	Na
na1_p	Sodium	Na
3hadpcoa_c	3S 3 Hydroxyadipyl CoA	C27H39N7O20P3S
h_p	H	H
val_L_c	L Valine	C5H11NO2
val_L_p	L Valine	C5H11NO2
akg_c	2 Oxoglutarate	C5H4O5
glu_L_c	L Glutamate	C5H8NO4
phe_L_c	L Phenylalanine	C9H11NO2
h2o_c	H2O	H2O
pac_c	Phenylacetic acid	C8H7O2
dec4_2_coa_c	2 trans 4 cis decadienoyl CoA	C31H46N7O17P3S
3c3hmp_c	3 Carboxy 3 hydroxy 4 methylpentanoate	C7H10O5
3mob_c	3 Methyl 2 oxobutanoate	C5H7O3
2ippm_c	2 Isopropylmaleate	C7H8O4
3c2hmp_c	3 Carboxy 2 hydroxy 4 methylpentanoate	C7H10O5
R3hdec4coa_c	R 3 Hydroxy 4Z decenoyl CoA	C31H48N7O18P3S
nh4_c	Ammonium	H4N
2oxpaccoa_c	2 oxepin 2 3H ylideneacetyl CoA	C29H38N7O18P3S
val_L_e	L Valine	C5H11NO2
phe_L_e	L Phenylalanine	C9H11NO2
phe_L_p	L Phenylalanine	C9H11NO2
rephaccoa_c	Ring 1 2 epoxyphenylacetyl CoA	C29H38N7O18P3S
amp_c	AMP	C10H12N5O7P
atp_c	ATP	C10H12N5O13P3
phaccoa_c	Phenylacetyl CoA	C29H38N7O17P3S
ppi_c	Diphosphate	HO7P2
3c4mop_c	3 Carboxy 4 methyl 2 oxopentanoate	C7H8O5
o2_c	O2	O2
4mop_c	4 Methyl 2 oxopentanoate	C6H9O3
2ddg6p_c	2 Dehydro 3 deoxy D gluconate 6 phosphate	C6H8O9P
g3p_c	Glyceraldehyde 3 phosphate	C3H5O6P
pyr_c	Pyruvate	C3H3O3
3opbcoa_c	3 Oxophenylbutanoyl CoA	C31H40N7O18P3S
R_3hpbcoa_c	R 3 Hydroxyphenylbutanoyl CoA	C31H42N7O18P3S
g1p_c	D Glucose 1 phosphate	C6H11O9P
g6p_c	D Glucose 6 phosphate	C6H11O9P
f6p_c	D Fructose 6 phosphate	C6H11O9P
glc_D_p	D Glucose	C6H12O6
glcn_p	D Gluconate	C6H11O7
h2o_p	H2O	H2O
q8_c	Ubiquinone 8	C49H74O4
q8h2_c	Ubiquinol 8	C49H76O4
6pgc_c	6 Phospho D gluconate	C6H10O10P
adp_c	ADP	C10H12N5O10P2
glcn_c	D Gluconate	C6H11O7
cell4_p	cellulose n4 repeating units	C24H42O21
cellb_p	cellobiose	C12H22O11
R_3hhcoa_c	R Hydroxyhexanoyl CoA	C27H42N7O18P3S
hx2coa_c	trans Hex 2 enoyl CoA	C27H40N7O17P3S
3ohcoa_c	3 Oxohexanoyl CoA	C27H40N7O18P3S
udp_c	UDP	C9H11N2O12P2
udpg_c	UDPglucose	C15H22N2O17P2
3hpbcoa_c	3 Hydroxyphenylbutanoyl CoA	C31H42N7O18P3S
pb2coa_c	4 Phenyl but 2 enoyl CoA	C31H40N7O17P3S
utp_c	UTP	C9H11N2O15P3
Notation: suffix '_c', '_p' , and '_e' represent cytosol, periplasm, and extracellular matrix respectively.
